# Supplementary material for: The impact of fatty acid synthase on HSV-1 infection dynamics
Source: PLoS Pathog. 2025 May 6;21(5):e1013068. doi: 10.1371/journal.ppat.1013068 (PMC12084038; doi:10.1371/journal.ppat.1013068)
Supplement: S1 Data — (XLSX) [file ppat.1013068.s008.xlsx]

## Sheet: Fig 1
Fig 1B								Fig 1E
48 hpi			mean	SEM							mean	SEM
35000000	200000000	200000000	145000000	5.5e+07				mock	0.001181	0.00154	0.0013605	0.0001795
								HSV-1	0.02947	0.022329	0.0258995	0.0035705
Fig 1C
				mean	SEM			Fig 1F
mock	1	1	1	1	0
8 hpi	2.2	1.82	2.18	2.06667	0.123468
24 hpi	3.93	6.89	9.85	6.89	1.70896
32 hpi	3.9	12	1.83	5.91	3.10308
Fig 1D
			mean	SEM
mock 15h	1	1	1	0
HSV-1 15h	0.444503	2.47801	1.46126	1.01675
mock 24h	1	1	1	0
HSV-1 24h	1.91645	2.31875	2.1176	0.201147
mock 48h	1	1	1	0
HSV-1 48h	2.78281	3.05605	2.91943	0.136616
								Fig 1G

## Sheet: Fig 2
Fig 2A										Fig 2C
				mean	SEM									mean	SEM
shCTRL	1	1	1	1	0					shCTRL 6hpi	22.9215	2.59453	53.6675	26.3945	14.8454
shFASN	0.390544	0.312048	0.364083	0.355558	0.0230572					shFASN 6hpi	2.57863	35.1831	1.31555	13.0258	11.0847
										shCTRL 24hpi	231000	791000	60500	360833	220643
										shFASN 24hpi	3350000	134000	317000	1267000	1.04284e+06
										Fig 2D
														mean	SEM
										shCTRL 24hpi	838.691	1377.65	145.785	787.377	356.534
										shFASN 24hpi	1185.45	1773.72	1609.57	1522.91	175.259
										shCTRL 48hpi	100686	50969.8	86641.3	79432.3	14797.5
										shFASN 48hpi	210208	68405.1	58126.6	112247	49070.7
										Fig 2E
														mean	SEM
										shCTRL 24hpi	2000	3000	3000	2666.67	333.333
										shFASN 24hpi	1000	1000	500	833.333	166.667
										shCTRL 48hpi	250000	350000	450000	350000	57735
										shFASN 48hpi	30000	20000	20000	23333.3	3333.33
										Fig 2F
Fig 2B														mean	SEM
	ICP27		mean	SEM	gD		mean	SEM		shCTRL 24hpi	1.36	1.49	0.16	1.00333	0.423333
shCTRL 24 hpi	1	1	1	0	1	1	1	0		shFASN 24hpi	3.84	5.74	10.42	6.66667	1.95518
shFASN 24 hpi	1.69649	1.32133	1.50891	0.187582	1.19657	1.09096	1.14377	0.0528025		shCTRL 48hpi	1.3	0.47	0.62	0.796667	0.255365
shCTRL 48 hpi	1	1	1	0	1	1	1	0		shFASN 48hpi	22.67	11.07	9.4	14.38	4.17294
shFASN 48 hpi	1.37323	1.80622	1.58973	0.2165	1.33921	1.07088	1.20505	0.134165

## Sheet: Fig 3
Fig 3A
				mean	SEM
FBS	5.46847e+06	2.81785e+06	3.69907e+06	3.99513e+06	779355
w/o FBS	3.50585e+06	4.73311e+06	4.38378e+06	4.20758e+06	365068
w/o FBS + Palmitate	3.24198e+06	2.11012e+06	2.73256e+06	2.69489e+06	327283
Fig 3B
				mean	SEM
FBS	35000000	40000000	50000000	4.16667e+07	4.40959e+06
w/o FBS	600000	500000	700000	600000	57735
w/o FBS + Palmitate	1000000	1000000	900000	966667	33333.3
Fig 3C
				mean	SEM
FBS	1.55894	0.702894	0.738166	1	0.279655
w/o FBS	58.3008	94.4513	62.486	71.746	11.4168
w/o FBS + Palmitate	32.3476	21.0542	30.2942	27.8987	3.47319

## Sheet: Fig 4
Fig 4A											Fig 4F
	ICP27		mean	SEM	gD		mean	SEM							mean	SEM
shCTRL 24 hpi	1	1	1	0	1	1	1	0			shCTRL mock	778	737	771	762	12.6623
shFASN 24 hpi	2.69465	3.14913	2.92189	0.227242	1.59343	3.68432	2.63888	1.04545			shCTRL HSV-1	2464	2688	2776	2642.67	92.8751
shCTRL 48 hpi	1	1	1	0	1	1	1	0			shFASN mock	1087	743	1549	1126.33	233.502
shFASN 48 hpi	2.31483	2.91421	2.61452	0.29969	1.90176	2.15816	2.02996	0.1282			shFASN HSV-1	2914	3055	3041	3003.33	44.8491
											Fig 4G
											Concentration SSO (μM)				mean	SEM
											1.5	110.61	102.852	133.144	115.536	9.08473
											3	112.178	97.3131	123.041	110.844	7.45679
											6	89.72	99.1626	136.562	108.481	14.3023
											12.5	109.063	101.621	95.5058	102.063	3.91987
											25	99.2135	96.7906	149.58	115.195	17.207
											50	115.732	73.3251	127.031	105.363	16.3475
											100	112.547	74.1705	128.406	105.041	16.1
											200	164.247	78.8276	138.756	127.277	25.3177
											Fig 4I
															mean	SEM
											DMSO shCTRL mock	5322	6237	6815	6124.67	434.636
											DMSO shCTRL HSV-1	5696	6507	7630	6611	560.714
											DMSO shFASN mock	7633	8608	8803	8348	361.905
											DMSO shFASN HSV-1	8421	10720	10395	9845.33	718.32
											SSO shCTRL mock	1232	1314	1472	1339.33	70.4304
Fig 4B											SSO shCTRL HSV-1	1198	1399	1421	1339.33	70.9515
				mean	SEM						SSO shFASN mock	2139	2865	2101	2368.33	248.575
shCTRL	157000	145000	1210000	504000	353017						SSO shFASN HSV-1	1685	1943	1972	1866.67	91.2183
shFASN	2670000	466000	99200	1078400	802813
											Fig 4J
Fig 4C															mean	SEM
				mean	SEM						DMSO shCTRL HSV-1	450000	600000	500000	516667	44095.9
shCTRL	694833	2.08605e+06	1.72358e+06	1.50149e+06	416679						SSO shCTRL HSV-1	77000	90000	70000	79000	5859.47
shFASN	4744577	4.73396e+06	4.35118e+06	4.60991e+06	129400						DMSO shFASN HSV-1	150000000	200000000	200000000	1.83333e+08	1.66667e+07
											SSO shFASN HSV-1	40000	30000	90000	53333.3	18559.2
Fig 4D
				mean	SEM
shCTRL	100000	350000	350000	266667	83333.3
shFASN	60000000	75000000	20000000	5.16667e+07	1.64148e+07
Fig 4E
				mean	SEM
shCTRL	1.1689	1.00266	0.82844	1	0.0982916
shFASN	0.013303	0.010618	0.036599	0.0201733	0.00824933

## Sheet: Fig 5
Fig 5B										Fig 5C
	ICP27		mean	SEM	gD		mean	SEM						mean	SEM
DMSO 24hpi	1	1	1	0	1	1	1	0		DMSO	9000000	7000000	7000000	7.66667e+06	666667
CMS121 24hpi	0.632811	0.941884	0.787348	0.154536	0.60958	0.856333	0.732957	0.123377		CMS121	100000	200000	100000	133333	33333.3
DMSO 48hpi	1	1	1	0	1	1	1	0		C75	3000	2000	2000	2333.33	333.333
CMS121 48hpi	0.784	1.09577	0.939884	0.155884	0.85	1.5145	1.18225	0.332248
										Fig 5D
														mean	SEM
										DMSO	123000	78000	174000	125000	27730.8
										CMS121	65800	85900	86500	79400	6802.21
										C75	122000	206000	240000	189333	35068.2
										Fig 5E
														mean	SEM
										DMSO	75200000	116000000	95600000	95600000	1.17779e+07
										CMS121	72800000	163000000	69800000	1.01867e+08	3.05789e+07
										C75	5190000	13400000	9680000	9.42333e+06	2.37349e+06
										Fig 5F
														mean	SEM
										DMSO	75000	200000	100000	125000	38188.1
										CMS121	5500	6000	7500	6333.33	600.925
										C75	250	2000	750	1000	520.416
	ICP27		mean	SEM	gD		mean	SEM		Fig 5G
DMSO 12hpi	1	1	1	0	1	1	1	0						mean	SEM
C75 12hpi	1.32363	0.959662	1.14165	0.181984	1.60285	1.34583	1.47434	0.12851		DMSO	1.18	0.685	1.13	0.998333	0.15733
DMSO 24hpi	1	1	1	0	1	1	1	0		CMS121	15.6	32.1	11	19.5667	6.40581
C75 24hpi	1.1704	1.3053	1.23785	0.067448	1.76527	1.39318	1.57922	0.186042		C75	24.5	7.92	15.3	15.9067	4.79584
DMSO 48hpi	1	1	1	0	1	1	1	0
C75 48hpi	0.740535	0.927661	0.834098	0.093563	0.651692	1.39926	1.02548	0.373785

## Sheet: Fig 6
Fig 6A
							mean	SEM
DMSO 37°C	1	1	1	1	1	1	1	0
CMS121 37°C	0.468362	0.40164	0.280333	0.12	0.11	0.16	0.256722	0.0621626
C75 37°C	0.00474	0.007289	0.004294	0.19	0.13	0.12	0.0760538	0.03306
DMSO 4°C	0.367308	0.22322	0.008943				0.199824	0.10411
CMS121 4°C	0.210671	0.082695	0.004955				0.0994403	0.0599724
C75 4°C	0.003597	0.010064	0.006401				0.00668733	0.00187234
Fig 6B
				mean	SEM
DMSO	1	1	1	1	0
CMS121	0.61	0.44	0.35	0.466667	0.0762306
DMSO	1	1	1	1	0
C75	0.246	0.012	0.01	0.0893333	0.0783355
Fig 6C
				mean	SEM
DMSO	1	1	1	1	0
CMS121	0.6	0.3	0.28	0.393333	0.103494
DMSO	1	1	1	1	0
C75	0.029	0.02884	0.01	0.0226133	0.00630684
Fig 6D
															mean	SEM
Intact	DMSO	100	62.5	40	100	80	63.6	72.7	0	85.7	62.5				66.7	9.42711
	CMS121	0	50	0	0	0	50	0	100	0	0	0	0	0	15.3846	8.74242
	C75	40	42.86	50	36.36	40	40	50	40	28.57	40				40.779	1.96074
Damaged	DMSO	60	0	20	36.4	27.3	100	14.3	37.5						36.9375	10.9918
	CMS121	100	100	100	50	100	0	100	100	100	100	100			86.3636	9.74891
	C75	50	63.64	60	60	50	60	71.43	60						59.3837	2.46713

## Sheet: S1 Fig
A
HFF				mean	SEM		HACAT				mean	SEM
mock	1	1	1	1	0		mock	1	1	1	1	0
8 hpi	2.33755	1.53156	1.32869	1.7326	0.308095		8 hpi	1.46	0.9	0.72	1.02667	0.22281
24 hpi	7.49018	0.840896	8.96933	5.7668	2.49969		24 hpi	1.72	1.61	1.82	1.71667	0.0606447
32 hpi	4.01389	2.69447	1.00347	2.57061	0.871236		32 hpi	0.96	0.33	0.23	0.506667	0.228498
B
HFF			mean	SEM			HACAT				mean	SEM
mock 15h	1	1	1	0			mock 15h	1	1	1	1	0
HSV-1 15h	0.79	1.68	1.235	0.445			HSV-1 15h	1.21	1.09	2.3711	1.15	0.06
mock 24h	1	1	1	0			mock 24h	1	1	1	1	0
HSV-1 24h	2.16	1.78	1.97	0.19			HSV-1 24h	1.43	2.14	1.51202	1.785	0.355
mock 48h	1	1	1	0			mock 48h	1	1	1	1	0
HSV-1 48h	1.3	1.34	1.32	0.02			HSV-1 48h	0.93	0.47	1.3177	0.7	0.23
C
HFF			mean	SEM			HACAT			mean	SEM
mock	0.0024	0.00279	0.002595	0.000195			mock	0.00388	0.004133	0.0040065	0.0001265
HSV-1	0.00812	0.01095	0.009535	0.001415			HSV-1	0.00761	0.007165	0.0073875	0.0002225

## Sheet: S2 Fig
	FASN		mean	SEM
mock	1	1	1	0
HSV-1	4.17	4.8	4.485	0.315
MacIntyre	2.83	4.27	3.55	0.72
17+	3.74	4.43	4.085	0.345

## Sheet: S4 Fig
B
				mean	SEM
shCTRL	98.3852	101.095	100.52	100	0.824264
shFASN	106.011	107.837	100.526	104.791	2.19674
C
				mean	SEM
shCTRL	105.904	101.281	92.8148	100	3.83238
shFASN	95.6205	90.8261	90.7256	92.3907	1.61515

## Sheet: S5 Fig
A
B

[truncated: 5 more sheets: TOTAL MS SIGNAL, LIPID profiles, HSV vs mock, HSV vs CMS, HSV vs C75]
